# Supplementary material for: Deeply Diverged but Morphologically Conserved Lineages in Tornier's Cat Snake (Crotaphopeltis tornieri) of the Eastern Arc Mountains
Source: Ecol Evol. 2025 Feb 25;15(2):e70452. doi: 10.1002/ece3.70452 (PMC11850987; doi:10.1002/ece3.70452)
Supplement: Supplementary file 5 — Table S2. Assembly information regarding the 85 mitogenomes generated and used in the phylogenetic analyses. [file ECE3-15-e70452-s004.xlsx]

## Sheet: Sheet5
Mitgenome ID	Mitogenome Length	Mapped Reads	Breath of coverage	Mean depth of Coverage	% High Quality	% Medium Quality	% Low Quality
C.degeni(R631598)	17466	12152	100%	51.6327	95,5%	4,3%	0,2%
C.degeni(R631601)	17464	21931	100%	90.3051	100%	0%	0%
C.hotamboeia(MTSN7478)	17486	22655	99,7%	233.661	99,5%	0,1%	0,4%
C.hotamboeia(MTSN8334)	17484	26699	100%	281.067	100%	0%	0%
C.hotamboeia(MTSN8994)	17480	14466	100%	137.233	99,7%	0,2%	0%
C.tornieri(MTSN5230)	17491	15513	100%	147.828	99,7%	0,2%	0,1%
C.tornieri(MTSN5490)	17491	31138	100%	353.496	99,9%	0%	0%
C.tornieri(MTSN5860)	17493	8364	100%	70.3411	97,5%	1,7%	0,8%
C.tornieri(MTSN7300)	17508	19753	100%	189.18	99,9%	0%	0,1%
C.tornieri(MTSN8015)	17500	18613	100%	180.808	99,9%	0%	0%
C.tornieri(MTSN8235)	17498	31249	100%	363.684	100%	0%	0%
C.tornieri(MTSN8504)	17494	18630	100%	201.588	100%	0%	0%
C.tornieri(MTSN8578)	17493	33281	100%	424.776	100%	0%	0%
C.tornieri(MUSE13718)	17495	22177	100%	196.97	99,9%	0,1%	0,1%
C.tornieri(MUSE13832)	17491	8898	99,9%	71.9038	98,6%	0,9%	0,5%
C.tornieri(MUSE13833)	17494	13583	100%	125.007	99,9%	0%	0%
C.tornieri(R63908)	17499	9537	100%	32.5215	93,7%	6,1%	0,2%
C.tornieri(R63912)	17479	12131	100%	37.4678	96,9%	2,4%	0,7%
C.tornieri(R63917)	17476	9696	100%	30.6361	94%	5,1%	0,9%
C.tornieri(R63985)	17490	14259	100%	58.1035	94,6%	4,6%	0,7%
C.tornieri(R631127)	17481	7799	100%	28.915	93,6%	5,8%	0,6%
C.tornieri(R631129)	17505	11441	100%	40.1349	94%	5,5%	0,5%
C.tornieri(R631135)	17501	29071	100%	203.531	100%	0%	0%
C.tornieri(R631136)	17502	10853	100%	54.1054	95,4%	4,4%	0,2%
C.tornieri(R631142)	17505	21692	100%	122.89	99,9%	0,1%	0,1%
C.tornieri(R631155)	17507	9890	100%	34.1105	93,7%	5,3%	1,1%
C.tornieri(R631201)	17499	13523	100%	97.0136	99,7%	0,2%	0%
C.tornieri(R631202)	17501	17870	100%	112.837	99,7%	0,2%	0,1%
C.tornieri(R631203)	17499	13241	100%	103.77	99,6%	0,2%	0,2%
C.tornieri(R631241)	17486	16908	100%	100.494	100%	0%	0%
C.tornieri(R631244)	17497	33688	100%	399.438	99,9%	0%	0%
C.tornieri(R631252)	17492	30680	100%	305.159	99,8%	0,2%	0%
C.tornieri(R631256)	17492	12996	100%	103.191	99,7%	0,2%	0,2%
C.tornieri(R631257)	17507	29977	100%	286.159	100%	0%	0%
C.tornieri(R631258)	17501	25167	100%	166.71	100%	0%	0%
C.tornieri(R631259)	17505	31569	100%	341.844	100%	0%	0%
C.tornieri(R631260)	17508	13041	100%	88.496	100%	0%	0%
C.tornieri(R631261)	17502	34171	100%	412.294	100%	0%	0%
C.tornieri(R631269)	17493	18560	100%	147.095	99,5%	0,3%	0,2%
C.tornieri(R631270)	17490	9785	100%	66.0237	99%	0,5%	0,4%
C.tornieri(R631271)	17490	27815	100%	265.92	99,9%	0,1%	0%
C.tornieri(R631338)	17481	9925	100%	75.1626	99,7%	0,3%	0,1%
C.tornieri(R631339)	17504	29605	100%	320.996	99,9%	0%	0,1%
C.tornieri(R631392)	17490	18053	100%	89.1638	99,7%	0,3%	0%
C.tornieri(R631393)	17490	13286	100%	62.5714	99,6%	0,3%	0,1%
C.tornieri(R631395)	17491	23939	100%	152.726	99,9%	0%	0,1%
C.tornieri(R631398)	17490	13255	100%	51.066	94,1%	5,6%	0,4%
C.tornieri(R631743)	17504	33570	100%	341.239	100%	0%	0%
C.tornieri(R631744)	17499	26600	100%	251.272	100%	0%	0%
C.tornieri(R631745)	17500	28233	100%	217.17	100%	0%	0%
C.tornieri(R631831)	17503	10277	100%	79.8029	99,7%	0,2%	0,1%
C.tornieri(R631832)	17493	3707	98,9%	11.8749	87,4%	1,6%	11%
C.tornieri(R631166)	17490	19208	99,8%	65.2866	98,6%	1%	0,4%
C.tornieri(R631165)	17490	10361	99,8%	34.5823	93,1%	4,3%	2,7%
C.tornieri(R631123)	17499	26868	99,9%	124.145	99,8%	0,1%	0,1%
C.tornieri(R631126)	17500	33128	99,9%	121.4	99,8%	0,1%	0,1%
C.tornieri(R631375)	17496	36788	100%	191.529	99,9%	0%	0,1%
C.tornieri(R631376)	17493	36510	100%	209.938	99,8%	0,1%	0,1%
C.tornieri(R631377)	17493	40229	100%	292.241	99,9%	0%	0,1%
C.tornieri(R631379)	17494	37658	100%	263.692	99,7%	0,1%	0,1%
C.tornieri(R631148)	17502	17696	100%	57.0744	98,6%	1,4%	0%
C.tornieri(R631150)	17499	19685	100%	59.4116	98,4%	1,4%	0,2%
C.tornieri(R631151)	17503	12384	100%	36.5616	93,4%	3,4%	3,2%
C.tornieri(R631153)	17500	17433	100%	52.5434	97,5%	2,2%	0,3%
C.tornieri(R631154)	17499	13594	100%	44.8573	94,7%	5,2%	0,1%
C.tornieri(R631156)	17501	26130	100%	76.9868	99,3%	0,7%	0,1%
C.tornieri(R631157)	17500	25398	100%	79.7198	99,9%	0,1%	0%
C.tornieri(R631159)	17503	18405	100%	66.4519	98,6%	1,3%	0,1%
C.tornieri(R631160)	17715	18417	100%	63.7343	97,2%	1,6%	1,2%
C.tornieri(R631161)	17674	14124	100%	41.231	93,2%	5,1%	1,7%
C.tornieri(R631242)	17880	48351	100%	381.899	97,9%	0%	2,1%
C.tornieri(R631245)	17897	91433	100%	829.843	97,7%	0%	2,3%
C.tornieri(R631246)	17859	79891	100%	720.258	97,9%	0%	2,1%
C.tornieri(R631248)	17841	132737	100%	1173.09	98%	0%	2%
C.tornieri(R631249)	17804	147487	100%	1336.21	98,2%	0%	1,7%
C.tornieri(R631250)	17790	157600	100%	1410.89	98,3%	0%	1,7%
C.tornieri(R631128)	17627	15619	100%	46.31	94,8%	4,4%	0,8%
C.tornieri(R631130)	17651	16845	100%	74.7824	98,3%	0,9%	0,8%
C.tornieri(R631131)	17626	8466	99,9%	26.6246	94,9%	3,4%	1,7%
C.tornieri(R631145)	17708	31691	100%	169.611	98,8%	0%	1,2%
C.tornieri(R631146)	17820	122862	100%	796.667	98,2%	0%	1,8%
C.tornieri(R631118)	17924	31403	99,9%	177.5	97,1%	0,2%	2,7%
C.tornieri(R631124)	17604	5393	99,8%	20.5292	91,1%	1,6%	7,2%
C.tornieri(R631877)	17916	456455	100%	3841.93	97,6%	0%	2,4%
C.tornieri(R631878)	17969	310444	100%	2627.3	97,3%	0%	2,6%
